# Supplementary material for: Biosacetalin (1,1-Diethoxyethane) Improves Healthy Lifespan in C. elegans and Rats
Source: Antioxidants (Basel). 2026 Jan 24;15(2):160. doi: 10.3390/antiox15020160 (PMC12937443; doi:10.3390/antiox15020160)
Supplement: Supplementary file 1 [file antioxidants-15-00160-s001.zip]

Archive with 1 entries (1 files):
- antioxidants-4025392-supplementary.pdf
